# Supplementary material for: Feasibility of Photodynamic Therapy for Glioblastoma with the Mitochondria-Targeted Photosensitizer Tetramethylrhodamine Methyl Ester (TMRM)
Source: Biomedicines. 2021 Oct 13;9(10):1453. doi: 10.3390/biomedicines9101453 (PMC8533469; doi:10.3390/biomedicines9101453)
Supplement: Supplementary file 1 [file biomedicines-09-01453-s001.zip]

Archive with 2 entries (1 files):
- biomedicines-1385115-supplementary/
- biomedicines-1385115-supplementary/Supp Files.pdf
